# Supplementary material for: Modeling LTE-advanced cell capacity estimation using packet bundling and carrier aggregation
Source: PeerJ Comput Sci. 2025 May 23;11:e2868. doi: 10.7717/peerj-cs.2868 (PMC12192849; doi:10.7717/peerj-cs.2868)
Supplement: Supplemental Information 2 [file peerj-cs-11-2868-s002.py]

import math

# Define necessary input variables (replace with actual values or calculations)
NBW_cc = 10  # Bandwidth in MHz
Nsc_RB_cc = 12  # Number of subcarriers per resource block
BW_sc_cc = 180e3  # Bandwidth of one subcarrier in Hz
NVoLTE_TTI_cc = 50  # Number of VoLTE TTIs
Cr = 1  # Bit rate of voice codec used
Vt = 1  # Time length for voice packet
Ov = 1  # Voice packet overhead
Oh = 1  # Robust header compression overhead
f = 1  # Resource distribution factor
Ravr_re = [0.1, 0.2, 0.3, 0.4]  # Average retransmission for each cluster
PMCS = [100, 200, 300, 400]  # Payload values for 256QAM, 64QAM, 16QAM, and QPSK modulation schemes
n = 1  # Number of carrier components to be aggregated

# Step 1: Calculate N_TTI_RB_cc
NTTI_RB_cc = 2 * NBW_cc / (Nsc_RB_cc * BW_sc_cc)

# Step 2: Calculate RB_total_cc
RBtotal_cc = NVoLTE_TTI_cc * NTTI_RB_cc

# Step 3: Calculate voice payload (Pv)
Pv = Cr * Vt + Ov

# Step 4: Calculate PVoLTE
PVoLTE = Pv + Oh

# Step 5: Initialize Ncc_sup
Ncc_sup = 0

# Step 6: Iterate through the 4 clusters (Diamond, Gold, Platinum, Silver)
for i in range(1, 5):
    if i == 1:
        # Diamond class cluster (256QAM)
        UEMCS = '256QAM'
        RBreqd_cc_i = math.ceil(PVoLTE / PMCS[i - 1])
    elif i == 2:
        # Gold class cluster (64QAM)
        UEMCS = '64QAM'
        RBreqd_cc_i = math.ceil(PVoLTE / PMCS[i - 1])
    elif i == 3:
        # Platinum class cluster (16QAM)
        UEMCS = '16QAM'
        RBreqd_cc_i = math.ceil(PVoLTE / PMCS[i - 1])
    elif i == 4:
        # Silver class cluster (QPSK)
        UEMCS = 'QPSK'
        RBreqd_cc_i = math.ceil(PVoLTE / PMCS[i - 1])

    # Step 7: Update Ncc_sup using equation (7)
    Ncc_sup += f * (RBtotal_cc / (RBreqd_cc_i * (1 + Ravr_re[i - 1])))

# Step 8: Calculate Nsup using equation (8)
Nsup = n * Ncc_sup

# Output the result
print("Estimated LTE-A Cell Capacity (Nsup):", Nsup)
