# Supplementary material for: Modeling LTE-advanced cell capacity estimation using packet bundling and carrier aggregation
Source: PeerJ Comput Sci. 2025 May 23;11:e2868. doi: 10.7717/peerj-cs.2868 (PMC12192849; doi:10.7717/peerj-cs.2868)
Supplement: Supplemental Information 3 [file peerj-cs-11-2868-s003.py]

import math
# Define necessary variables (replace with actual values or calculations)
UE_CQI = 8  # Example value for Channel Quality Indicator (CQI)
f1, f2, f3, f4 = 0.25, 0.25, 0.25, 0.25  # Resource distribution factors for each cluster
n = 1  # Number of carrier components to be aggregated

# Placeholder functions for user calculations based on MCS and CQI
def calculate_silver_class_users():
    # Placeholder function to calculate users supported in Silver class (Eq. 14)
    return 50  # Example output

def calculate_platinum_class_users():
    # Placeholder function to calculate users supported in Platinum class (Eq. 15)
    return 40  # Example output

def calculate_gold_class_users():
    # Placeholder function to calculate users supported in Gold class (Eq. 16)
    return 30  # Example output

def calculate_diamond_class_users():
    # Placeholder function to calculate users supported in Diamond class (Eq. 17)
    return 20  # Example output

# Step 1: UE measures RS from eNB (RS is Reference Signal)
UE_RS = "Measured RS"

# Step 2: SINR based CQI is calculated by UE
# UE_CQI is already defined as a placeholder

# Step 3-4: Determine Modulation and Class based on UE_CQI
if 1 <= UE_CQI <= 3:
    # Silver class Cluster
    MCS = 'QPSK'
    NSilver_sup = calculate_silver_class_users()
    NPlatinum_sup = NGold_sup = NDiamond_sup = 0  # Set other classes to 0
elif 4 <= UE_CQI <= 6:
    # Platinum class Cluster
    MCS = '16QAM'
    NPlatinum_sup = calculate_platinum_class_users()
    NSilver_sup = NGold_sup = NDiamond_sup = 0  # Set other classes to 0
elif 7 <= UE_CQI <= 11:
    # Gold class Cluster
    MCS = '64QAM'
    NGold_sup = calculate_gold_class_users()
    NSilver_sup = NPlatinum_sup = NDiamond_sup = 0  # Set other classes to 0
elif 12 <= UE_CQI <= 15:
    # Diamond class Cluster
    MCS = '256QAM'
    NDiamond_sup = calculate_diamond_class_users()
    NSilver_sup = NPlatinum_sup = NGold_sup = 0  # Set other classes to 0

# Step 11: Calculate N_sup_cc (Total number of supported users in a single CC)
N_sup_cc = (f1 * NSilver_sup) + (f2 * NPlatinum_sup) + (f3 * NGold_sup) + (f4 * NDiamond_sup)

# Step 12: Calculate N_sup (Total number of supported users considering n CCs)
N_sup = n * N_sup_cc

# Output the result
print("Modulation and Coding Scheme (MCS):", MCS)
print("Estimated LTE-A Cell Capacity (Nsup):", N_sup)
